# Supplementary material for: Robust Monte-Carlo Simulations in Diffusion-MRI: Effect of the Substrate Complexity and Parameter Choice on the Reproducibility of Results
Source: Front Neuroinform. 2020 Mar 10;14:8. doi: 10.3389/fninf.2020.00008 (PMC7076166; doi:10.3389/fninf.2020.00008)
Supplement: Supplementary file 1 [file Presentation_1.zip]

Archive with 2 entries (2 files):
- appendix.tex
- appendix.bib
