# Supplementary material for: Robust Monte-Carlo Simulations in Diffusion-MRI: Effect of the Substrate Complexity and Parameter Choice on the Reproducibility of Results
Source: Front Neuroinform. 2020 Mar 10;14:8. doi: 10.3389/fninf.2020.00008 (PMC7076166; doi:10.3389/fninf.2020.00008)
Supplement: Supplementary file 1 [file Presentation_1.zip › appendix.tex]

\documentclass[10pt]{article}
\usepackage[explicit]{titlesec}
\setlength{\parindent}{0pt}
\setlength{\parskip}{1em}
\usepackage{hyphenat}
\usepackage{ragged2e}
\RaggedRight

% This styles the bibliography and citations.
%\usepackage[biblabel]{cite}
\usepackage[sort&compress]{natbib}
\setlength\bibindent{2em}
\makeatletter
\renewcommand\@biblabel[1]{\textbf{#1.}\hfill}
\makeatother
\renewcommand{\citenumfont}[1]{\textbf{#1}}
\bibpunct{}{}{,~}{s}{,}{,}
\setlength{\bibsep}{0pt plus 0.3ex}


%\setcitestyle{square} % for Physics and Applied Mathematics and Statistics articles
\usepackage{url,hyperref,lineno,microtype,subcaption}
\usepackage[onehalfspacing]{setspace}

%Added by author
\usepackage{esvect}
\usepackage{tabulary,xcolor}
\usepackage{amsfonts,amsmath,amssymb}
\usepackage{siunitx}

\usepackage{ifluatex}
\ifluatex
\usepackage{fontspec}
\defaultfontfeatures{Ligatures=TeX}
\usepackage[]{unicode-math}
\unimathsetup{math-style=TeX}
\else 
\usepackage[utf8]{inputenc}
\fi 
\ifluatex\else\usepackage{stmaryrd}\fi


\usepackage[title]{appendix}
\usepackage{algorithm}
\usepackage[noend]{algpseudocode}
\usepackage{algorithmicx}

\algdef{SE}[DOWHILE]{Do}{doWhile}{\algorithmicdo}[1]{\algorithmicwhile\ #1}%

\makeatletter
\def\BState{\State\hskip-\ALG@thistlm}
\makeatother
%%%%%%%%%%%%%%%%%%%%%%%%%%%%%%%%%%%%%%%%%%%%%%%%%

\pagestyle{empty}
\begin{document}

\title{Apendix A} 
\maketitle
% Makes the title and author information appear.
\vspace*{.01 in}
\vspace{.12 in}

\section{Simulation Complexity}
\label{App:B}
%\input{Sections/Complexity.tex}

\begin{algorithm}
\caption{MCDS core algorithm}\label{alg:MCDS}
\begin{algorithmic}[1]
\Procedure{BasicSimulation}{}
	\State $\textit{$N_s$} \gets \text{Number of }\textit{spins}$
	\State $\textit{$N_t$} \gets \text{Number of }\textit{time-steps}$
	\State $\textit{$N_g$} \gets \text{Number of }\textit{acquisitions}$

	\For{each $N_s$ spins}:
		\For{each $N_t$ time step}:
			\State $UpdateSpinPosition(\dots)$
					
		\EndFor
		
		\For{each $N_g$ acquisition}:
			\State $UpdateTotalDephase(\dots)$
		\EndFor		
	\EndFor
	
	\For{each $N_g$ acquisitions}:
		\State $ComputeDWSignal(\dots)$
	\EndFor
	

\EndProcedure
\end{algorithmic}

\end{algorithm}


%From equation~\eqref{eq:numercial_decay}, the computational complexity of a simulation was approximated by Hall et. al.~\unskip~\cite{72980:2907508} as $U = N_t*N_s$; i.e. the number of steps times the number of simulated particles. While this provides a useful measure to explore the error between the choice of a different number of particles for a single magnetisation gradient $\vec{G}(t)$, it does not reflect the overall algorithmic complexity.

Algorithm~\ref{alg:MCDS} shows the fundamental parts of a diffusion simulation. In~\cite{72980:2907508} they summarized the \textit{complexity} of a simulation as $U = N_t*N_s$ i.e. the number of steps times ($N_t$) times the number of simulated particles ($N_s$). From an experimental point of view, such a formula is useful to summarize the relation between the number of samples and the temporal resolution for the quality of the estimation, however, the computational complexity is not accurately characterized. This because such complexity takes into account only the first two nested loops and intrinsically assumes that the position update has complexity O(1), which is only true in the absence of a substrate, i.e. free diffusion. In here, we proposed the following asymptotic complexity formula: $\mathcal{O}(N_s*N_t*N_o) + \mathcal{O}(N_s*N_g)$; which incorporates the effect of the collision detection (in terms of the number of simulated obstacles $N_o$)  and number of acquisitions ($N_g$). From this expression, it can be seen that the number of particles N\ensuremath{_{s}} linearly increases the computational burden of a simulation. At the same time, the quality of the estimated signal will greatly depend on the amount of sampled particles. \cite{72980:2907508} and~\cite{72980:2907474} both performed an analysis of the effect of the number of particles for simple geometries, showing how intricate can be the selection of the number of samples.\\


\begin{algorithm}
\caption{Particle Position Update}\label{alg:updatePos}
\begin{algorithmic}[1]
\Procedure{UpdateSpinPosition}{}
	\State $\textit{$\Omega$} \gets \text{List of }\textit{Obstacles}$
	
	\Do
		\For{each obstacle in $\Omega$}
			\State checkForCollision($\dots$)
			\If {collision detected}
				\State reflectTrajectory($\dots$)
			\EndIf
		\EndFor			
	\doWhile{collision is detected}
							
\EndProcedure
\end{algorithmic}

\end{algorithm}

Algorithm~\ref{alg:updatePos} shows the basic operation of each step update. To address the complexity of the overall function, the expected amount of collision has to be computed. However, the expected amount of collision will depend on the step-length, the number of obstacles, the separation between them, and diffusion parameters; making it impractical to compute. On the other hand, the method \textit{checkForCollision()} has $\mathcal{O}(N_o)$, where $N_o$ is the total number of obstacles (triangles, cylinders, spheres, etc.) in the substrate. Spatial optimization procedures, such Axis Aligned Bounding Boxes (AABB) or R-Trees, can optimize the collision detection by splitting and search the obstacle domain in $\Omega(log(N_O))$ for well balanced spatial structures~\citep{Agarwal:2001}. By neglecting the complexity of the multiple reflection of a single step, we can summarize the complexity of the first two nested loops in Algorithm~\ref{alg:MCDS} as $\mathcal{O}(N_s*N_t*N_o)$. Finally, since updating the total dephasing in each iteration can be done in constant time, the second nested loop has complexity $\mathcal{O}(N_s*N_g)$, where $N_g$ is the number of acquisitions (number of output signals). The overall simulation complexity is then rendered as: 
	
\begin{equation}
\mathcal{O}(N_s*N_t*N_o) + \mathcal{O}(N_s*N_g) = \mathcal{O}\big(\max(N_s*N_t*N_o,N_s*N_g)\big) 
\label{eq:complexity}
\end{equation}

The equation above summarizes how sensitive a simulation is to the simulation parameters. The number of particles $N_s$ has the biggest impact since it scales the complexity in both terms, in addition, it's usually the biggest one followed by the number of steps $N_t$. On the other hand, the number of acquisitions or output signals $N_g$ is usually the smaller one and therefore the complexity above can be usually reduced as $\mathcal{O}\big(N_s*N_t*N_o\big)$. Nevertheless, we cannot neglect it from the complexity above, since it may have a bigger impact in application related to protocol optimization or q-space exploration, where a big number of shells or sampling direction is needed. Finally, the number of obstacles $N_o$ may variate from hundreds~\citep{72980:2907481} to millions, as in our presented framework.
 

\bibliographystyle{apalike}
\bibliography{appendix}
\newpage

\end{document}
