# Supplementary material for: Robust Monte-Carlo Simulations in Diffusion-MRI: Effect of the Substrate Complexity and Parameter Choice on the Reproducibility of Results
Source: Front Neuroinform. 2020 Mar 10;14:8. doi: 10.3389/fninf.2020.00008 (PMC7076166; doi:10.3389/fninf.2020.00008)
Supplement: Supplementary file 1 [file Presentation_1.zip › appendix.bib]

    @article{72980:2907471,
        title       = "Pulsed-Field Gradient Nuclear Magnetic Resonance as a Tool for Studying Translational Diffusion: Part 1. Basic Theory",
        url       = "10.1002/chin.199750339; http://doi.wiley.com/10.1002/chin.199750339",
        journal       = "Concepts in Magnetic Resonance",
        year       = "1997",
        number       = "5",
        volume       = "9",
        pages       = "299",
        author      = "W. S. Price",
    }
  @article{72980:2907472,
        title       = "Computer simulation of the spin-echo spatial distribution in the case of restricted self-diffusion",
        howpublished       = "11237631",
        journal       = "Journal of Magnetic Resonance",
        year       = "2001",
        number       = "2",
        volume       = "148",
        url       = "10.1006/jmre.2000.2257",
        pages       = "257",
        author      = "Andrej Duh and Ale\v{s} Mohori\vc and Janez Stepi\v{s}nik",
    }
  @article{72980:2907473,
        title       = "The importance of axonal undulation in diffusion MR measurements: A Monte Carlo simulation study",
        howpublished       = "22020832",
        journal       = "NMR in Biomedicine",
        year       = "2012",
        number       = "5",
        volume       = "25",
        url       = "10.1002/nbm.1795",
        pages       = "795",
        author      = "Markus Nilsson and Jimmy Latt and Freddy Staahlberg and Danielle van Westen and Haakan Hagslatt",
    }
  @article{72980:2907474,
        title       = "A simulation environment for diffusion weighted MR experiments in complex media",
        howpublished       = "19488991",
        journal       = "Magnetic Resonance in Medicine",
        year       = "2009",
        number       = "3",
        volume       = "62",
        url       = "10.1002/mrm.22033",
        pages       = "771",
        author      = "Gregory T. Balls and Lawrence R. Frank",
    }
  @article{72980:2907475,
        title       = "Simulation of the MRI measurement of diffusion in realistic neural tissue models",
        url       = "10.1109/IEMBS.2006.259547",
        howpublished       = "17946943",
        journal       = "Annual International Conference of the IEEE Engineering in Medicine and Biology - Proceedings",
        year       = "2006",
        pages       = "2243",
        author      = "L. R. Frank and G.  Balls and J. L. Rapp",
    }
  @article{72980:2907476,
        title       = "GPU accelerated Monte Carlo simulation of pulsed-field gradient NMR experiments",
        howpublished       = "21570329",
        publisher       = "Elsevier Inc.",
        journal       = "Journal of Magnetic Resonance",
        year       = "2011",
        number       = "1",
        volume       = "211",
        url       = "10.1016/j.jmr.2011.04.004; http://dx.doi.org/10.1016/j.jmr.2011.04.004",
        url       = "10.1016/j.jmr.2011.04.004; http://dx.doi.org/10.1016/j.jmr.2011.04.004",
        pages       = "67",
        author      = "Christopher A. Waudby and John Christodoulou",
    }
  @article{72980:2907477,
        title       = "A computational model for diffusion weighted imaging of myelinated white matter",
        url       = "10.1016/j.neuroimage.2013.02.076.A; http://www.sciencedirect.com/science/article/pii/S1053811913002310",
        url       = "10.1016/j.neuroimage.2013.02.076.A; http://www.sciencedirect.com/science/article/pii/S1053811913002310",
        journal       = "NeuroImage",
        year       = "2013",
        pages       = "204",
        author      = "G T Baxter and L R Frank",
    }
  @article{72980:2907478,
        title       = "Monte Carlo simulation with fixed steplength for diffusion processes in nonhomogeneous media",
        journal       = "Journal of Computational Physics",
        year       = "2013",
        volume       = "239",
        author      = "V.  Ruiz Barlett and M.  Hoyuelos and H. O. Martin",
    }
  @article{72980:2907479,
        title       = "The effect of finite diffusion gradient pulse duration on fibre orientation estimation in diffusion MRI",
        journal       = "NeuroImage",
        year       = "2010",
        number       = "2",
        volume       = "51",
        pages       = "743",
        author      = "Chun Hung Yeh and J. Donald Tournier and Kuan Hung Cho and Ching P. Lin and Fernando Calamante and Alan Connelly",
    }
  @article{72980:2907480,
        title       = "High-Fidelity Meshes from Tissue Samples for Diffusion MRI simulations ",
        journal = "Medical Image Computing and Computer-Assisted Intervention – MICCAI 2010",
        year       = "2010",
        pages       = "404",
        author      = "Eleftheria Panagiotaki and Matt G Hall and Hui Zhang and Bernard Siow and Mark F Lythgoe and Daniel C Alexander",
    }
  @article{72980:2907481,
        title       = "Orientationally invariant indices of axon diameter and density from diffusion MRI",
        howpublished       = "20580932",
        publisher       = "Elsevier Inc.",
        journal       = "NeuroImage",
        year       = "2010",
        number       = "4",
        volume       = "52",
        url       = "10.1016/j.neuroimage.2010.05.043; http://dx.doi.org/10.1016/j.neuroimage.2010.05.043",
        url       = "10.1016/j.neuroimage.2010.05.043; http://dx.doi.org/10.1016/j.neuroimage.2010.05.043",
        pages       = "1374",
        author      = "Daniel C. Alexander and Penny L. Hubbard and Matt G. Hall and Elizabeth A. Moore and Maurice Ptito and Geoff J.M. Parker and Tim B. Dyrby",
    }
  @article{72980:2907482,
        title       = "Diffusion Microscopist Simulator: A General Monte Carlo Simulation System for Diffusion Magnetic Resonance Imaging",
        howpublished       = "24130783",
        journal       = "PLoS ONE",
        year       = "2013",
        number       = "10",
        volume       = "8",
        url       = "10.1371/journal.pone.0076626; http://dx.plos.org/10.1371/journal.pone.0076626",
        url       = "10.1371/journal.pone.0076626; http://dx.plos.org/10.1371/journal.pone.0076626",
        pages       = "e76626",
        author      = "Chun-Hung Yeh and Benoit Schmitt and Denis Le Bihan and Jing-Rebecca Li-Schlittgen and Ching-Po Lin and Cyril Poupon",
    }
  @article{72980:2907483,
        title       = "Theoretical Model for Water Diffusion in Tissues",
        journal       = "Magnetic Resonance in Medicine",
        year       = "1995",
        number       = "5",
        volume       = "33",
        url       = "10.1002/mrm.1910330516",
        pages       = "697",
        author      = "Aaron Szafer and Jianhui Zhong and John C. Gore",
    }
  @article{72980:2907484,
        title       = "Monte Carlo simulation of extracellular diffusion in brain tissues",
        howpublished       = "2320671",
        journal       = "Physics in Medicine and Biology",
        year       = "1990",
        number       = "3",
        volume       = "35",
        url       = "10.1088/0031-9155/35/3/012",
        pages       = "441",
        author      = "Hans G. Lipinski",
    }
  @article{72980:2907485,
        title       = "The role of tissue microstructure and water exchange in biophysical modelling of diffusion in white matter",
        howpublished       = "23443883",
        journal       = "Magnetic Resonance Materials in Physics, Biology and Medicine",
        year       = "2013",
        number       = "4",
        volume       = "26",
        url       = "10.1007/s10334-013-0371-x",
        pages       = "345",
        author      = "Markus Nilsson and Danielle Van Westen and Freddy Staahlberg and Pia C. Sundgren and Jimmy Latt",
    }
  @article{72980:2907486,
        title       = "Pulsed-Field Gradient Nuclear Magnetic Resonance as a Tool for Studying Translational Diffusion: Part 1. Basic Theory",
        url       = "10.1002/chin.199750339; http://doi.wiley.com/10.1002/chin.199750339",
        pages       = "1043-7347r98r040197-41",
        journal       = "Concepts in Magnetic Resonance",
        year       = "1997",
        number       = "5",
        pages       = "299",
        author      = "W. S. Price",
    }
  @article{72980:2907487,
        title       = "Computer simulation of the spin-echo spatial distribution in the case of restricted self-diffusion",
        howpublished       = "11237631",
        journal       = "Journal of Magnetic Resonance",
        year       = "2001",
        number       = "2",
        volume       = "148",
        url       = "10.1006/jmre.2000.2257",
        pages       = "257",
        author      = "Andrej Duh and Ale\v{s} Mohori\vc and Janez Stepi\v{s}nik",
    }
  @article{72980:2907488,
        title       = "The importance of axonal undulation in diffusion MR measurements: A Monte Carlo simulation study",
        howpublished       = "22020832",
        journal       = "NMR in Biomedicine",
        year       = "2012",
        number       = "5",
        volume       = "25",
        url       = "10.1002/nbm.1795",
        pages       = "795",
        author      = "Markus Nilsson and Jimmy Latt and Freddy Staahlberg and Danielle van Westen and Haakan Hagslatt",
    }
  @article{72980:2907489,
        title       = "A simulation environment for diffusion weighted MR experiments in complex media",
        howpublished       = "19488991",
        journal       = "Magnetic Resonance in Medicine",
        year       = "2009",
        number       = "3",
        volume       = "62",
        url       = "10.1002/mrm.22033",
        pages       = "771",
        author      = "Gregory T. Balls and Lawrence R. Frank",
    }
  @article{72980:2907490,
        title       = "Simulation of the MRI measurement of diffusion in realistic neural tissue models",
        url       = "10.1109/IEMBS.2006.259547",
        howpublished       = "17946943",
        journal       = "Annual International Conference of the IEEE Engineering in Medicine and Biology - Proceedings",
        year       = "2006",
        pages       = "2243",
        author      = "L. R. Frank and G.  Balls and J. L. Rapp",
    }
  @article{72980:2907491,
        title       = "GPU accelerated Monte Carlo simulation of pulsed-field gradient NMR experiments",
        howpublished       = "21570329",
        publisher       = "Elsevier Inc.",
        journal       = "Journal of Magnetic Resonance",
        year       = "2011",
        number       = "1",
        volume       = "211",
        url       = "10.1016/j.jmr.2011.04.004; http://dx.doi.org/10.1016/j.jmr.2011.04.004",
        url       = "10.1016/j.jmr.2011.04.004; http://dx.doi.org/10.1016/j.jmr.2011.04.004",
        pages       = "67",
        author      = "Christopher A. Waudby and John Christodoulou",
    }
  @article{72980:2907492,
        title       = "A computational model for diffusion weighted imaging of myelinated white matter",
        url       = "10.1016/j.neuroimage.2013.02.076.A; http://www.sciencedirect.com/science/article/pii/S1053811913002310",
        url       = "10.1016/j.neuroimage.2013.02.076.A; http://www.sciencedirect.com/science/article/pii/S1053811913002310",
        journal       = "NeuroImage",
        year       = "2013",
        pages       = "204",
        author      = "G T Baxter and L R Frank",
    }
  @article{72980:2907493,
        title       = "Monte Carlo simulation with fixed steplength for diffusion processes in nonhomogeneous media",
        pages       = "arXiv:1212.0362v1",
        journal       = "Journal of Computational Physics",
        year       = "2013",
        author      = "V.  Ruiz Barlett and M.  Hoyuelos and H. O. M\'{a}rtin",
    }
  @article{72980:2907494,
        title       = "The effect of finite diffusion gradient pulse duration on fibre orientation estimation in diffusion MRI",
        howpublished       = "20188192",
        journal       = "NeuroImage",
        year       = "2010",
        number       = "2",
        volume       = "51",
        url       = "10.1016/j.neuroimage.2010.02.041",
        pages       = "743",
        author      = "Chun Hung Yeh and J. Donald Tournier and Kuan Hung Cho and Ching P. Lin and Fernando Calamante and Alan Connelly",
    }
  @article{72980:2907495,
        title       = "High-Fidelity Meshes from Tissue Samples for Diffusion MRI simulations",
        year       = "2010",
        author      = "Eleftheria Panagiotaki and Matt G Hall and Hui Zhang and Bernard Siow and Mark F Lythgoe and Daniel C Alexander",
    }
  @article{72980:2907496,
        title       = "Orientationally invariant indices of axon diameter and density from diffusion MRI",
        howpublished       = "20580932",
        publisher       = "Elsevier Inc.",
        journal       = "NeuroImage",
        year       = "2010",
        number       = "4",
        volume       = "52",
        author      = "Daniel C. Alexander and Penny L. Hubbard and Matt G. Hall and Elizabeth A. Moore and Maurice Ptito and Geoff J.M. Parker and Tim B. Dyrby",
    }

  @article{72980:2907498,
        title       = "Theoretical Model for Water Diffusion in Tissues",
        journal       = "Magnetic Resonance in Medicine",
        year       = "1995",
        number       = "5",
        volume       = "33",
        url       = "10.1002/mrm.1910330516",
        pages       = "697",
        author      = "Aaron Szafer and Jianhui Zhong and John C. Gore",
    }
  @article{72980:2907499,
        title       = "Monte Carlo simulation of extracellular diffusion in brain tissues",
        journal       = "Physics in Medicine and Biology",
        year       = "1990",
        number       = "3",
        volume       = "35",
        url       = "10.1088/0031-9155/35/3/012",
        pages       = "441",
        author      = "Hans G. Lipinski",
    }
  @article{72980:2907500,
        title       = "The role of tissue microstructure and water exchange in biophysical modelling of diffusion in white matter",
        howpublished       = "23443883",
        journal       = "Magnetic Resonance Materials in Physics, Biology and Medicine",
        year       = "2013",
        number       = "4",
        volume       = "26",
        url       = "10.1007/s10334-013-0371-x",
        pages       = "345",
        author      = "Markus Nilsson and Danielle Van Westen and Freddy Staahlberg and Pia C. Sundgren and Jimmy Latt",
    }
  @article{72980:2907501,
        title       = "Machine learning based compartment models with permeability for white matter microstructure imaging",
        howpublished       = "25320807",
        publisher       = "Elsevier",
        journal       = "NeuroImage",
        year       = "2017",
        number       = "July 2016",
        volume       = "150",
        url       = "10.1016/j.neuroimage.2017.02.013; http://dx.doi.org/10.1016/j.neuroimage.2017.02.013",
        url       = "10.1016/j.neuroimage.2017.02.013; http://dx.doi.org/10.1016/j.neuroimage.2017.02.013",
        pages       = "119",
        author      = "Gemma L. Nedjati-Gilani and Torben Schneider and Matt G. Hall and Niamh Cawley and Ioana Hill and Olga Ciccarelli and Ivana Drobnjak and Claudia A.M.Gandini Wheeler-Kingshott and Daniel C. Alexander",
    }
  @article{72980:2907502,
        title       = "Spin echo of spins diffusing in a bounded medium",
        journal       = "The Journal of Chemical Physics",
        year       = "1974",
        number       = "11",
        volume       = "60",
        url       = "10.1063/1.1680931; http://aip.scitation.org/doi/10.1063/1.1680931",
        url       = "10.1063/1.1680931; http://aip.scitation.org/doi/10.1063/1.1680931",
        pages       = "4508",
        author      = "C. H. Neuman",
    }
  @article{72980:2907503,
        title       = "Compartment models of the diffusion MR signal in brain white matter: A taxonomy and comparison",
        howpublished       = "22001791",
        journal       = "NeuroImage",
        year       = "2012",
        number       = "3",
        volume       = "59",
        url       = "10.1016/j.neuroimage.2011.09.081",
        pages       = "2241",
        author      = "Eleftheria Panagiotaki and Torben Schneider and Bernard Siow and Matt G. Hall and Mark F. Lythgoe and Daniel C. Alexander",
    }
  @article{72980:2907504,
        title       = "Resolving relaxometry and diffusion properties within the same voxel in the presence of crossing fibres by combining inversion recovery and diffusion-weighted acquisitions",
        howpublished       = "25735538",
        journal       = "Magnetic Resonance in Medicine",
        year       = "2016",
        number       = "1",
        volume       = "75",
        url       = "10.1002/mrm.25644",
        pages       = "372",
        author      = "Silvia De Santis and Daniel Barazany and Derek K. Jones and Yaniv Assaf",
    }
  @book{72980:2907505,
        title       = "NMR Methods for Studying Microscopic Diffusion Anisotropy",
        author      = "Daniel Topgaard",
        year       = "2017",
        pages       = "226",
        number       = "9",
    }
  @article{72980:2907506,
        title       = "Academic phrasebank: A compendium of commonly used phrasal elements in academic English in PDF format 2014b edition",
        url       = "10.1093/ml/gcm073",
        journal       = "The University of Manchester",
        year       = "2015",
        pages       = "106",
        author      = "John Morley",
    }
  @article{72980:2907507,
        title       = "Accelerated Microstructure Imaging via Convex Optimization (AMICO) from diffusion MRI data",
        howpublished       = "25462697",
        publisher       = "The Authors",
        journal       = "NeuroImage",
        year       = "2015",
        volume       = "105",
        url       = "10.1016/j.neuroimage.2014.10.026; http://dx.doi.org/10.1016/j.neuroimage.2014.10.026",
        url       = "10.1016/j.neuroimage.2014.10.026; http://dx.doi.org/10.1016/j.neuroimage.2014.10.026",
        pages       = "32",
        author      = "Alessandro Daducci and Erick J. Canales-Rodr\'{\i}guez and Hui Zhang and Tim B. Dyrby and Daniel C. Alexander and Jean Philippe Thiran",
    }
  @article{72980:2907508,
	author={M. G. Hall and D. C. Alexander},
	journal={IEEE Transactions on Medical Imaging},
	title={Convergence and Parameter Choice for Monte-Carlo Simulations of Diffusion MRI},
	year={2009},
	volume={28},
	number={9},
	pages={1354-1364},
	doi={10.1109/TMI.2009.2015756},
	ISSN={0278-0062},
month={Sept},
    }
  @article{72980:2907509,
        title       = "Estimation of anisotropic water diffusion indexes on axon bundle crossings",
        url       = "10.1109/MICAI.2011.33",
        journal       = "Proceedings - 2011 10th Mexican International Conference on Artificial Intelligence: Advances in Artificial Intelligence and Applications, MICAI 2011 - Proceedings of Special Session",
        year       = "2011",
        pages       = "196",
        number       = "4",
        author      = "Jonathan Rafael-Pati{\~{n}}o and Alonso Ram\'{\i}rez-Manzanares and Mariano Rivera",
    }
  @article{72980:2907510,
        title       = "Mesoscopic structure of neuronal tracts from time-dependent diffusion",
        url       = "10.1016/j.neuroimage.2015.03.061; http://dx.doi.org/10.1016/j.neuroimage.2015.03.061",
        howpublished       = "25837598",
        publisher       = "Elsevier Inc.",
        pages       = "15334406",
        journal       = "NeuroImage",
        year       = "2015",
        volume       = "114",
        author      = "Lauren M. Burcaw and Els Fieremans and Dmitry S. Novikov",
    }
  @article{72980:2907511,
        title       = "Moment invariants for recognition under changing viewpoint and illumination",
        journal       = "Computer Vision and Image Understanding",
        year       = "2004",
        number       = "1-3",
        volume       = "94",
        url       = "10.1016/j.cviu.2003.10.011; http://linkinghub.elsevier.com/retrieve/pii/S1077314203001930",
        url       = "10.1016/j.cviu.2003.10.011; http://linkinghub.elsevier.com/retrieve/pii/S1077314203001930",
        pages       = "3",
        author      = "Florica Mindru and Tinne Tuytelaars and Luc Van Gool and Theo Moons",
    }
  @article{72980:2907512,
        title       = "Assessing the accuracy of using oscillating gradient spin echo sequences with AxCaliber to infer micron-sized axon diameters",
        publisher       = "Springer Berlin Heidelberg",
        journal       = "Magnetic Resonance Materials in Physics, Biology and Medicine",
        year       = "2017",
        number       = "1",
        volume       = "30",
        url       = "10.1007/s10334-016-0575-y",
        pages       = "1",
        author      = "Morgan Mercredi and Trevor J. Vincent and Christopher P. Bidinosti and Melanie Martin",
    }
  @article{72980:2907513,
        title       = "Diffusion distance for histogram comparison",
        url       = "10.1109/CVPR.2006.99",
        volume       = "1",
        journal       = "Proceedings of the IEEE Computer Society Conference on Computer Vision and Pattern Recognition",
        year       = "2006",
        pages       = "246",
        author      = "Haibin Ling and Kazunori Okada",
    }
  @article{72980:2907514,
        title       = "BRIEF: Binary robust independent elementary features",
        howpublished       = "19500939",
        journal       = "Lecture Notes in Computer Science (including subseries Lecture Notes in Artificial Intelligence and Lecture Notes in Bioinformatics)",
        year       = "2010",
        number       = "PART 4",
        volume       = "6314 LNCS",
        url       = "10.1007/978-3-642-15561-1\_56",
        pages       = "778",
        author      = "Michael Calonder and Vincent Lepetit and Christoph Strecha and Pascal Fua",
    }
  @article{72980:2907515,
        title       = "NODDI: Practical in vivo neurite orientation dispersion and density imaging of the human brain",
        howpublished       = "22484410",
        publisher       = "Elsevier Inc.",
        journal       = "NeuroImage",
        year       = "2012",
        number       = "4",
        volume       = "61",
        url       = "10.1016/j.neuroimage.2012.03.072; http://dx.doi.org/10.1016/j.neuroimage.2012.03.072",
        url       = "10.1016/j.neuroimage.2012.03.072; http://dx.doi.org/10.1016/j.neuroimage.2012.03.072",
        pages       = "1000",
        author      = "Hui Zhang and Torben Schneider and Claudia A. Wheeler-Kingshott and Daniel C. Alexander",
    }

  @article{72980:2907519,
        title       = "Learning techniques used in computer vision for food quality evaluation: A review",
        journal       = "Journal of Food Engineering",
        year       = "2006",
        number       = "1",
        volume       = "72",
        url       = "10.1016/j.jfoodeng.2004.11.017",
        pages       = "39",
        author      = "Cheng Jin Du and Da Wen Sun",
    }
  @article{72980:2907520,
        title       = "ORB: An efficient alternative to SIFT or SURF",
        url       = "10.1109/ICCV.2011.6126544",
        howpublished       = "20033598",
        journal       = "Proceedings of the IEEE International Conference on Computer Vision",
        year       = "2011",
        pages       = "2564",
        author      = "Ethan Rublee and Vincent Rabaud and Kurt Konolige and Gary Bradski",
    }

  @book{72980:2907522,
        title       = "White Matter Structure. A Microscopist's View.",
        publisher       = "Elsevier",
        booktitle       = "Diffusion MRI: From Quantitative Measurement to In vivo Neuroanatomy: Second Edition",
        year       = "2013",
        url       = "10.1016/B978-0-12-396460-1.00007-X; http://dx.doi.org/10.1016/B978-0-12-396460-1.00007-X",
        url       = "10.1016/B978-0-12-396460-1.00007-X; http://dx.doi.org/10.1016/B978-0-12-396460-1.00007-X",
        pages       = "127",
        author      = "Julia M. Edgar and Ian R. Griffiths",
    }
  @article{72980:2907523,
        title       = "Quantitative mapping of the per-axon diffusion coefficients in brain white matter",
        howpublished       = "25974332",
        journal       = "Magnetic Resonance in Medicine",
        year       = "2016",
        number       = "4",
        volume       = "75",
        url       = "10.1002/mrm.25734",
        pages       = "1752",
        author      = "Enrico Kaden and Frithjof Kruggel and Daniel C. Alexander",
    }
  @article{72980:2907524,
        title       = "Single and multi diffusion-tensor based kernels for anisotropic filtering of brain DW-MR images",
        url       = "10.1109/CERMA.2010.113",
        journal       = "Proceedings - 2010 IEEE Electronics, Robotics and Automotive Mechanics Conference, CERMA 2010",
        year       = "2010",
        pages       = "399",
        number       = "1",
        author      = "Alonso Ram\'{\i}rez-Manzanares and Jonathan Rafael-Pati{\~{n}}o and Manzar Ashtari",
    }
  @article{72980:2907525,
        title       = "From diffusion MRI to brain connectomics",
        volume       = "3230",
        url       = "10.5075/epfl-thesis-3230; http://infoscience.epfl.ch/record/33696",
        url       = "10.5075/epfl-thesis-3230; http://infoscience.epfl.ch/record/33696",
        year       = "2005",
        pages       = "141",
        author      = "Patric Hagmann",
    }
  @article{72980:2907526,
        title       = "Including diffusion time dependence in the extra-axonal space improves in vivo estimates of axonal diameter and density in human white matter",
        howpublished       = "26826514",
        publisher       = "Elsevier B.V.",
        journal       = "NeuroImage",
        year       = "2016",
        volume       = "130",
        url       = "10.1016/j.neuroimage.2016.01.047; http://dx.doi.org/10.1016/j.neuroimage.2016.01.047",
        url       = "10.1016/j.neuroimage.2016.01.047; http://dx.doi.org/10.1016/j.neuroimage.2016.01.047",
        pages       = "91",
        author      = "Silvia De Santis and Derek K. Jones and Alard Roebroeck",
    }
  @article{72980:2907527,
        title       = "Sparse and Adaptive Diffusion Dictionary (SADD) for recovering intra-voxel white matter structure",
        howpublished       = "26519793",
        publisher       = "Elsevier B.V.",
        journal       = "Medical Image Analysis",
        year       = "2015",
        number       = "1",
        volume       = "26",
        url       = "10.1016/j.media.2015.10.002; http://dx.doi.org/10.1016/j.media.2015.10.002",
        url       = "10.1016/j.media.2015.10.002; http://dx.doi.org/10.1016/j.media.2015.10.002",
        pages       = "243",
        author      = "Ramon Aranda and Alonso Ramirez-Manzanares and Mariano Rivera",
    }

  @article{72980:2907529,
        title       = "NIH Public Access",
        url       = "10.1126/science.1241224.Sleep",
        volume       = "342",
        number       = "6156",
        year       = "2014",
        pages       = "1",
        author      = "Lulu Xie and Hongyi Kang and Qiwu Xu and Michael J Chen and Yonghong Liao and Meenakshisundaram Thiyagarajan and John O Donnell and Daniel J Christensen and Jeffrey J Iliff and Takahiro Takano and Rashid Deane and Maiken Nedergaard",
    }
  @article{72980:2907530,
        title       = "Apparent Fibre Density: A novel measure for the analysis of diffusion-weighted magnetic resonance images",
        howpublished       = "22036682",
        publisher       = "Elsevier Inc.",
        journal       = "NeuroImage",
        year       = "2012",
        number       = "4",
        volume       = "59",
        url       = "10.1016/j.neuroimage.2011.10.045; http://dx.doi.org/10.1016/j.neuroimage.2011.10.045",
        url       = "10.1016/j.neuroimage.2011.10.045; http://dx.doi.org/10.1016/j.neuroimage.2011.10.045",
        pages       = "3976",
        author      = "David Raffelt and J. Donald Tournier and Stephen Rose and Gerard R. Ridgway and Robert Henderson and Stuart Crozier and Olivier Salvado and Alan Connelly",
    }
  @article{72980:2907531,
        title       = "Stock Basics Tutorial",
        year       = "2006",
        pages       = "1",
        author      = " Investopedia",
    }
  @article{72980:2907532,
        title       = "Revealing mesoscopic structural universality with diffusion",
        url       = "10.1073/pnas.1316944111; http://www.pnas.org/cgi/doi/10.1073/pnas.1316944111",
        howpublished       = "24706873",
        pages       = "1210.3014",
        journal       = "Proceedings of the National Academy of Sciences",
        year       = "2014",
        number       = "14",
        volume       = "111",
        author      = "D. S. Novikov and J. H. Jensen and J. A. Helpern and E.  Fieremans",
    }
  @article{72980:2907533,
        title       = "Degeneracy in model parameter estimation for multi-compartmental diffusion in neuronal tissue",
        howpublished       = "26615981",
        journal       = "NMR in Biomedicine",
        year       = "2016",
        number       = "1",
        volume       = "29",
        url       = "10.1002/nbm.3450",
        pages       = "33",
        author      = "Ileana O. Jelescu and Jelle Veraart and Els Fieremans and Dmitry S. Novikov",
    }
  @article{72980:2907534,
        title       = "A visual odometry framework robust to motion blur",
        url       = "10.1109/ROBOT.2009.5152447",
        journal       = "2009 IEEE International Conference on Robotics and Automation",
        year       = "2009",
        pages       = "2250",
        author      = "a.  Pretto and E.  Menegatti and M.  Bennewitz and W.  Burgard and E.  Pagello",
    }
  @article{72980:2907535,
        title       = "Diffusional kurtosis imaging: The quantification of non-Gaussian water diffusion by means of magnetic resonance imaging",
        howpublished       = "15906300",
        journal       = "Magnetic Resonance in Medicine",
        year       = "2005",
        number       = "6",
        volume       = "53",
        url       = "10.1002/mrm.20508",
        pages       = "1432",
        author      = "Jens H. Jensen and Joseph A. Helpern and Anita Ramani and Hanzhang Lu and Kyle Kaczynski",
    }
  @article{72980:2907536,
        title       = "A framework for a streamline-based probabilistic index of connectivity (PICo) using a structural interpretation of MRI diffusion measurements",
        howpublished       = "12884338",
        journal       = "Journal of Magnetic Resonance Imaging",
        year       = "2003",
        number       = "2",
        volume       = "18",
        url       = "10.1002/jmri.10350",
        pages       = "242",
        author      = "Geoffrey J.M. Parker and Hamied A. Haroon and Claudia A.M. Wheeler-Kingshott",
    }
  @article{72980:2907537,
        title       = "A critical look at connectomics There.",
        volume       = "13",
        url       = "10.1038/nn1210-1441",
        year       = "2010",
        pages       = "2010",
        number       = "12",
    }
  @article{72980:2907538,
        title       = "T1 relaxometry of crossing fibres in the human brain.",
        howpublished       = "27444568",
        publisher       = "The Authors Elsevier Inc.",
        journal       = "NeuroImage",
        year       = "2016",
        volume       = "141",
        url       = "10.1016/j.neuroimage.2016.07.037; http://www.sciencedirect.com/science/article/pii/S1053811916303445",
        url       = "10.1016/j.neuroimage.2016.07.037; http://www.sciencedirect.com/science/article/pii/S1053811916303445",
        pages       = "133",
        author      = "Silvia De Santis and Yaniv Assaf and Ben Jeurissen and Derek K Jones and Alard Roebroeck",
    }
  @article{72980:2907539,
        title       = "The magnetic resonance myth of radio waves",
        url       = "10.1002/cmr.1820010104",
        volume       = "1",
        journal       = "Concepts in Magnetic Resonance",
        year       = "1989",
        pages       = "1",
        number       = "1",
        author      = "D. I. Hoult",
    }
  @article{72980:2907540,
        title       = "A fast random walk algorithm for computing the pulsed-gradient spin-echo signal in multiscale porous media",
        howpublished       = "21159532",
        publisher       = "Elsevier Inc.",
        journal       = "Journal of Magnetic Resonance",
        year       = "2011",
        number       = "2",
        volume       = "208",
        url       = "10.1016/j.jmr.2010.11.009; http://dx.doi.org/10.1016/j.jmr.2010.11.009",
        url       = "10.1016/j.jmr.2010.11.009; http://dx.doi.org/10.1016/j.jmr.2010.11.009",
        pages       = "243",
        author      = "Denis S. Grebenkov",
    }
  @misc{72980:2907541,
        title       = "Effects of Finite Gradient-Pulse Widths in Pulsed-Field-Gradient Diffusion Measurements",
        journal       = "Journal of Magnetic Resonance, Series A",
        year       = "1995",
        number       = "1",
        volume       = "113",
        url       = "10.1006/jmra.1995.1060",
        pages       = "94",
        author      = "P. P. Mitra and B. I. Halperin",
    }
  @article{72980:2907542,
        title       = "Assessing the accuracy of using oscillating gradient spin echo sequences with AxCaliber to infer micron-sized axon diameters",
        url       = "10.1007/s10334-016-0575-y",
        volume       = "30",
        journal       = "Magnetic Resonance Materials in Physics, Biology and Medicine",
        year       = "2017",
        number       = "1",
        author      = "Morgan Mercredi and Trevor J. Vincent and Christopher P. Bidinosti and Melanie Martin",
    }
  @article{72980:2907543,
        title       = "Medical Neuroscience 2013 \processVert  Tutorial F unctional Microa natomy of Neurons",
        year       = "2013",
        pages       = "1",
        author      = "A   P To and Earning Objectives and Tutorial Outline",
    }
  @article{72980:2907544,
        title       = "A comparison of various tests of normality",
        journal       = "Journal of Statistical Computation and Simulation",
        year       = "2007",
        number       = "2",
        volume       = "77",
        url       = "10.1080/10629360600678310",
        pages       = "175",
        author      = "Berna Yazici and Senay Yolacan",
    }
  @article{72980:2907545,
        title       = "In Vivo Fiber Tractography",
        howpublished       = "11025519",
        journal       = "Magnenetic Resonance in Medicine",
        year       = "2000",
        volume       = "44",
        url       = "10.1002/1522-2594(200010)44; http://dir2.nichd.nih.gov/nichd/stbb/bass\_paj\_pier.pdf",
        url       = "10.1002/1522-2594(200010)44; http://dir2.nichd.nih.gov/nichd/stbb/bass\_paj\_pier.pdf",
        pages       = "625",
        author      = "Peter J Basser and Sinisa Pajevic and Carlo Pierpaoli and Jeffrey Duda and Akram Aldroubi",
    }
  @article{72980:2907546,
        title       = "Brain anatomical network and intelligence",
        url       = "10.1371/journal.pcbi.1000395",
        volume       = "5",
        howpublished       = "19492086",
        journal       = "PLoS Computational Biology",
        year       = "2009",
        number       = "5",
        author      = "Yonghui Li and Yong Liu and Jun Li and Wen Qin and Kuncheng Li and Chunshui Yu and Tianzi Jiang",
    }
  @article{72980:2907547,
        title       = "Tissue microstructure estimation using a deep network inspired by a dictionary-based framework",
        howpublished       = "28910696",
        publisher       = "Elsevier B.V.",
        journal       = "Medical Image Analysis",
        year       = "2017",
        volume       = "42",
        url       = "10.1016/j.media.2017.09.001",
        pages       = "288",
        author      = "Chuyang Ye",
    }
  @article{72980:2907548,
        title       = "Evaluating fibre orientation dispersion in white matter: Comparison of diffusion MRI, histology and polarized light imaging",
        howpublished       = "28602815",
        journal       = "NeuroImage",
        year       = "2017",
        number       = "June",
        volume       = "157",
        url       = "10.1016/j.neuroimage.2017.06.001",
        pages       = "561",
        author      = "Jeroen Mollink and Michiel Kleinnijenhuis and Anne Marie van Cappellen van Walsum and Stamatios N. Sotiropoulos and Michiel Cottaar and Christopher Mirfin and Mattias P. Heinrich and Mark Jenkinson and Menuka Pallebage-Gamarallage and Olaf Ansorge and Saad Jbabdi and Karla L. Miller",
    }
  @article{72980:2907549,
        title       = "Disentangling micro from mesostructure by diffusion MRI: A Bayesian approach",
        howpublished       = "27746388",
        journal       = "NeuroImage",
        year       = "2017",
        number       = "June",
        volume       = "147",
        url       = "10.1016/j.neuroimage.2016.09.058",
        pages       = "964",
        author      = "Marco Reisert and Elias Kellner and Bibek Dhital and J{\"{u}}rgen Hennig and Valerij G. Kiselev",
    }
  @article{72980:2907550,
        title       = "Learning the weight matrix for sparsity averaging in compressive imaging",
        journal       = "Icip",
        year       = "2018",
        number       = "20",
        author      = "Dimitris Perdios and Adrien Besson and Philippe Rossinelli and Jean-Philippe Thiran",
    }

  @article{72980:2907552,
        title       = "Monte Carlo study of a two-compartment exchange model of diffusion",
        journal       = "NMR in Biomedicine",
        year       = "2010",
        number       = "7",
        volume       = "23",
        pages       = "711",
        author      = "Els Fieremans and Dmitry S. Novikov and Jens H. Jensen and Joseph A. Helpern",
    }
  @article{72980:2907553,
        title       = "Mapping human whole-brain structural networks with diffusion MRI",
        url       = "10.1371/journal.pone.0000597",
        volume       = "2",
        howpublished       = "17611629",
        journal       = "PLoS ONE",
        year       = "2007",
        number       = "7",
        author      = "Patric Hagmann and Maciej Kurant and Xavier Gigandet and Patrick Thiran and Van J. Wedeen and Reto Meuli and Jean Philippe Thiran",
    }
  @article{72980:2907554,
        title       = "Phantomas: a flexible software library to simulate diffusion MR phantoms",
        volume       = "17",
        journal       = "Ismrm",
        year       = "2014",
        pages       = "20013",
        author      = "Emmanuel Caruyer and Alessandro Daducci and Maxime Descoteaux and Jean-Christophe Houde and Jean-Philippe Thiran and Ragini Verma",
    }
  @article{72980:2907555,
        title       = "Denoising of brain DW-MR data by single and multiple diffusion kernels",
        volume       = "20",
        number       = "3",
        year       = "2010",
        pages       = "44",
        author      = "Alonso Ram\'{\i}rez-manzanares and Jonathan Rafael-pati{\~{n}}o and Manzar Ashtari",
    }
  @article{72980:2907556,
        title       = "Anisotropic phantom to calibrate high-q diffusion MRI methods",
        howpublished       = "27951427",
        publisher       = "Elsevier Inc.",
        journal       = "Journal of Magnetic Resonance",
        year       = "2017",
        volume       = "275",
        pages       = "19",
        author      = "M. E. Komlosh and D.  Benjamini and A. S. Barnett and V.  Schram and F.  Horkay and A. V. Avram and P. J. Basser",
    }
  @article{72980:2907557,
        title       = "A software tool to generate simulated white matter structures for the assessment of fibre-tracking algorithms",
        howpublished       = "19361565",
        publisher       = "Elsevier Inc.",
        journal       = "NeuroImage",
        year       = "2009",
        number       = "4",
        volume       = "47",
        pages       = "1288",
        author      = "Thomas G. Close and Jacques Donald Tournier and Fernando Calamante and Leigh A. Johnston and Iven Mareels and Alan Connelly",
    }

  @article{72980:2907560,
        title       = "Numerical study of a cylinder model of the diffusion MRI signal for neuronal dendrite trees",
        howpublished       = "25681802",
        publisher       = "Elsevier Inc.",
        journal       = "Journal of Magnetic Resonance",
        year       = "2015",
        volume       = "252",
        url       = "10.1016/j.jmr.2015.01.008; http://dx.doi.org/10.1016/j.jmr.2015.01.008",
        url       = "10.1016/j.jmr.2015.01.008; http://dx.doi.org/10.1016/j.jmr.2015.01.008",
        pages       = "103",
        author      = "Dang Van Nguyen and Denis Grebenkov and Denis Le Bihan and Jing Rebecca Li",
    }
  @article{72980:2907561,
        title       = "Computer vision detection of defective apples using automatic lightness correction and weighted RVM classifier",
        url       = "10.1016/j.jfoodeng.2014.08.024",
        volume       = "146",
        journal       = "Journal of Food Engineering",
        year       = "2015",
        pages       = "143",
        author      = "Baohua Zhang and Wenqian Huang and Liang Gong and Jiangbo Li and Chunjiang Zhao and Chengliang Liu and Danfeng Huang",
    }
  @article{72980:2907562,
        title       = "A model for extra-axonal diffusion spectra with frequency-dependent restriction",
        howpublished       = "25046481",
        journal       = "Magnetic Resonance in Medicine",
        year       = "2015",
        number       = "6",
        volume       = "73",
        url       = "10.1002/mrm.25363",
        pages       = "2306",
        author      = "Wilfred W. Lam and Sa\^{a}d Jbabdi and Karla L. Miller",
    }
  @article{72980:2907563,
        title       = "Simulation and experimental verification of the diffusion in an anisotropic fiber phantom",
        howpublished       = "18023218",
        journal       = "Journal of Magnetic Resonance",
        year       = "2008",
        number       = "2",
        volume       = "190",
        url       = "10.1016/j.jmr.2007.10.014",
        pages       = "189",
        author      = "Els Fieremans and Yves De Deene and Steven Delputte and Mahir S. {\"{O}}zdemir and Yves D'Asseler and Jelle Vlassenbroeck and Karel Deblaere and Eric Achten and Ignace Lemahieu",
    }
  @article{72980:2907564,
        title       = "Imporved Object Tracking Algorithm Based on New HSV Color Probability Model",
        year       = "2009",
        pages       = "1145",
        author      = "Gang Tian and Ruimin Hu and Zhongyuan Wang and Youming Fu",
    }
  @article{72980:2907565,
        archivePrefix = {arXiv},
        arxivId = {1701.03634},
        doi = {1701.03634},
        journal = {arXiv},
        title       = "Realistic voxel sizes and reduced signal variation in Monte-Carlo simulation for diffusion MR data synthesis.",
        year       = "2017",
        url       = "http://arxiv.org/abs/1701.03634",
        author      = "Matt G Hall and Gemma Nedjati-Gilani and Daniel C Alexander",
    }

  @article{72980:2907566,
        title       = "Novel technique for characterizing prostate cancer utilizing MRI restriction spectrum imaging: Proof of principle and initial clinical experience with extraprostatic extension",
        howpublished       = "25559097",
        publisher       = "Nature Publishing Group",
        journal       = "Prostate Cancer and Prostatic Diseases",
        year       = "2015",
        number       = "1",
        volume       = "18",
        url       = "10.1038/pcan.2014.50; http://dx.doi.org/10.1038/pcan.2014.50",
        url       = "10.1038/pcan.2014.50; http://dx.doi.org/10.1038/pcan.2014.50",
        pages       = "81",
        author      = "R. A. Rakow-Penner and N. S. White and J. K. Parsons and H. W. Choi and M. A. Liss and J. M. Kuperman and N.  Schenker-Ahmed and H.  Bartsch and R. F. Mattrey and W. G. Bradley and A.  Shabaik and J.  Huang and D. J.A. Margolis and S. S. Raman and L.  Marks and C. J. Kane and R. E. Reiter and D. S. Karow and A. M. Dale",
    }
  @article{72980:2907567,
        title       = "Estimation of individual axon bundle properties by a Multi-Resolution Discrete-Search method",
        url       = "10.1016/j.media.2017.06.008",
        volume       = "42",
        journal       = "Medical Image Analysis",
        year       = "2017",
        pages       = "26",
        author      = "Ricardo Coronado-Leija and Alonso Ramirez-Manzanares and Jose Luis Marroquin",
    }
  @article{72980:2907568,
        title       = "Diffusion magnetic resonance imaging: its principle and applications.",
        howpublished       = "10397783",
        journal       = "The Anatomical Record",
        year       = "1999",
        number       = "3",
        volume       = "257",
        url       = "10.1002/(SICI)1097-0185(19990615)257:3\textless 102::AID-AR7\textgreater 3.0.CO;2-6 [pii]; http://www.ncbi.nlm.nih.gov/pubmed/10397783",
        url       = "10.1002/(SICI)1097-0185(19990615)257:3\textless 102::AID-AR7\textgreater 3.0.CO;2-6 [pii]; http://www.ncbi.nlm.nih.gov/pubmed/10397783",
        pages       = "102",
        author      = "S Mori and P B Barker",
    }
  @article{72980:2907569,
        title       = "Spherical deconvolution of multichannel diffusion MRI data with non-Gaussian noise models and spatial regularization",
        howpublished       = "26470024",
        pages       = "1410.6353",
        journal       = "PLoS ONE",
        year       = "2015",
        number       = "10",
        volume       = "10",
        author      = "Erick J. Canales-Rodr\'{\i}guez and Alessandro Daducci and Stamatios N. Sotiropoulos and Emmanuel Caruyer and Santiago Aja-Fern\'{a}ndez and Joaquim Radua and Jes\'{u}s M.Yurramendi Mendizabal and Yasser Iturria-Medina and Lester Melie-Garc\'{\i}a and Yasser Alem\'{a}n-G\'{o}mez and Jean Philippe Thiran and Salvador Sarr\'{o} and Edith Pomarol-Clotet and Raymond Salvador",
    }
  @article{72980:2907570,
        title       = "Complex brain networks: Graph theoretical analysis of structural and functional systems",
        howpublished       = "19190637",
        pages       = "arXiv:1011.1669v3",
        journal       = "Nature Reviews Neuroscience",
        year       = "2009",
        number       = "3",
        volume       = "10",
        author      = "Ed Bullmore and Olaf Sporns",
    }

  @article{72980:2907572,
        title       = "q-Space Deep Learning: Twelve-Fold Shorter and Model-Free Diffusion MRI Scans",
        howpublished       = "23285570",
        pages       = "1602.07360",
        journal       = "IEEE Transactions on Medical Imaging",
        year       = "2016",
        number       = "5",
        volume       = "35",
        author      = "Vladimir Golkov and Alexey Dosovitskiy and Jonathan I. Sperl and Marion I. Menzel and Michael Czisch and Philipp Samann and Thomas Brox and Daniel Cremers",
    }
  @article{72980:2907573,
        title       = "a Combined Corner and Edge Detector",
        url       = "10.5244/C.2.23; http://courses.daiict.ac.in/pluginfile.php/13002/mod\_resource/content/0/References/harris1988.pdf",
        url       = "10.5244/C.2.23; http://courses.daiict.ac.in/pluginfile.php/13002/mod\_resource/content/0/References/harris1988.pdf",
        year       = "1988",
        pages       = "147",
        author      = "Chris Harris and Mike Stephens",
    }
  @article{72980:2907574,
        title       = "Adaptive Restart for Accelerated Gradient Schemes",
        pages       = "1204.3982",
        journal       = "Foundations of Computational Mathematics",
        year       = "2015",
        number       = "3",
        volume       = "15",
        author      = "Brendan O'Donoghue and Emmanuel Cand\`{e}s",
    }
  @article{72980:2907575,
        title       = "How to Write Your First Research Paper How to Write Your First Research Paper",
        howpublished       = "21966034",
        journal       = "YALE JoUrNAL of BioLoGY AND MEDiCiNE",
        year       = "2016",
        number       = "SEPTEMBER 2011",
        volume       = "84",
        url       = "10.1016/j.paed.2011.05.009",
        pages       = "181",
        author      = "Elena D Kallestinova",
    }
  @article{72980:2907576,
        title       = "Superficial white matter fiber systems impede detection of long-range cortical connections in diffusion MR tractography",
        url       = "10.1073/pnas.1418198112; http://www.pnas.org/lookup/doi/10.1073/pnas.1418198112",
        howpublished       = "25964365",
        pages       = "arXiv:1408.1149",
        journal       = "Proceedings of the National Academy of Sciences",
        year       = "2015",
        number       = "21",
        volume       = "112",
        author      = "Colin Reveley and Anil K. Seth and Carlo Pierpaoli and Afonso C. Silva and David Yu and Richard C. Saunders and David A. Leopold and Frank Q. Ye",
    }
  @article{72980:2907577,
        title       = "Self-Oriented Diffusion Basis Functions for White Matter Structure Estimation",
        url       = "http://ieeexplore.ieee.org/xpls/abs\_all.jsp?arnumber=6556680",
        journal       = "\ldots  Imaging (ISBI), 2013 \ldots ",
        year       = "2013",
        number       = "2",
        author      = "R Aranda",
    }
  @article{72980:2907578,
        title       = "High-resolution diffusion tensor imaging and tractography of the human optic chiasm at 9.4~T",
        howpublished       = "17936015",
        journal       = "NeuroImage",
        year       = "2008",
        number       = "1",
        volume       = "39",
        url       = "10.1016/j.neuroimage.2007.08.015",
        pages       = "157",
        author      = "Alard Roebroeck and Ralf Galuske and Elia Formisano and Oriana Chiry and Hansj{\"{u}}rgen Bratzke and Itamar Ronen and Dae shik Kim and Rainer Goebel",
    }
  @article{72980:2907579,
        title       = "A guide to convolution arithmetic for deep learning",
        url       = "10.1051/0004-6361/201527329; http://arxiv.org/abs/1603.07285",
        pages       = "1603.07285",
        howpublished       = "26353135",
        year       = "2016",
        pages       = "1",
        author      = "Vincent Dumoulin and Francesco Visin",
    }
  @article{72980:2907580,
        title       = "Fiber Tractography in Diffusion Tensor Magnetic Resonance Imaging: A Survey and Beyond",
        author      = "Jun Zhang and Hao Ji and Ning Kang and Ning Cao",
        year       = "2005",
        pages       = "1",
        number       = "437",
    }
  @article{72980:2907581,
        title       = "Robust determination of the fibre orientation distribution in diffusion MRI: Non-negativity constrained super-resolved spherical deconvolution",
        howpublished       = "17379540",
        journal       = "NeuroImage",
        year       = "2007",
        number       = "4",
        volume       = "35",
        url       = "10.1016/j.neuroimage.2007.02.016",
        pages       = "1459",
        author      = "J. Donald Tournier and Fernando Calamante and Alan Connelly",
    }
  @article{72980:2907582,
        title       = "Estimation of anisotropic water diffusion indexes on axon bundle crossings",
        url       = "10.1109/MICAI.2011.33",
        journal       = "Proceedings - 2011 10th Mexican International Conference on Artificial Intelligence: Advances in Artificial Intelligence and Applications, MICAI 2011 - Proceedings of Special Session",
        year       = "2011",
        pages       = "196",
        number       = "4",
        author      = "Jonathan Rafael-Pati{\~{n}}o and Alonso Ram\'{\i}rez-Manzanares and Mariano Rivera",
    }

  @article{72980:2907584,
        title       = "Structured sparsity for spatially coherent fibre orientation estimation in diffusion MRI.",
        journal       = "NeuroImage",
        howpublished       = "25944612",
        year       = "2015",
        volume       = "115",
        url       = "10.1016/j.neuroimage.2015.04.049; http://www.sciencedirect.com/science/article/pii/S1053811915003493",
        url       = "10.1016/j.neuroimage.2015.04.049; http://www.sciencedirect.com/science/article/pii/S1053811915003493",
        pages       = "245",
        author      = "A.  Aur\'{\i}a and A.  Daducci and J-P P. Thiran and Y.  Wiaux",
    }
  @article{72980:2907585,
        title       = "Monte-Carlo simulation of diffusion MRI with realistic voxel sizes",
        volume       = "9",
        number       = "2009",
        year       = "2014",
        pages       = "2643",
        author      = "Matt G Hall",
    }
  @article{72980:2907586,
        title       = "Diffusion tensor imaging of forearm nerves in humans",
        howpublished       = "22689475",
        journal       = "Journal of Magnetic Resonance Imaging",
        year       = "2012",
        number       = "4",
        volume       = "36",
        url       = "10.1002/jmri.23709",
        pages       = "920",
        author      = "Yuxiang Zhou and Manickam Kumaravel and Vipulkumar S. Patel and Kazim A. Sheikh and Ponnada A. Narayana",
    }
  @article{72980:2907587,
        title       = "Self-Di ff usion and Viscosity in Electrolyte Solutions",
        volume       = "116",
        journal       = "The journal of physical chemistry. B",
        year       = "2012",
        pages       = "12007",
        author      = "Jun Soo Kim and Zhe Wu and Andrew R Morrow and Anand Yethiraj and Arun Yethiraj",
    }
  @article{72980:2907588,
        pages       = "1",
        title       = "Medical Physics in Radiology, German Cancer Research Center (DKFZ), Heidelberg, Germany Quantitative Imaging Based Disease Characterization, German Cancer Research Center (DKFZ), Heidelberg, Germany",
        author      = "Frederik Bernd Laun",
    }
  @article{72980:2907589,
        title       = "Microstructure Imaging of Crossing (MIX) White Matter Fibers from diffusion MRI",
        howpublished       = "27982056",
        publisher       = "Nature Publishing Group",
        journal       = "Scientific Reports",
        year       = "2016",
        number       = "November",
        volume       = "6",
        url       = "10.1038/srep38927; http://dx.doi.org/10.1038/srep38927",
        url       = "10.1038/srep38927; http://dx.doi.org/10.1038/srep38927",
        pages       = "1",
        author      = "Hamza Farooq and Junqian Xu and Jung Who Nam and Daniel F. Keefe and Essa Yacoub and Tryphon Georgiou and Christophe Lenglet",
    }
  @article{72980:2907590,
        title       = "A computational model for diffusion weighted imaging of myelinated white matter",
        pages       = "NIHMS150003",
        howpublished       = "1000000221",
        year       = "2009",
        number       = "18",
        volume       = "49",
        url       = "10.1016/j.jacc.2007.01.076.White",
        pages       = "1841",
        author      = "Gregory T. Baxter and Lawrence R. FRank",
    }
  @article{72980:2907591,
        title       = "Accelerating Fibre Orientation Estimation from Diffusion Weighted Magnetic Resonance Imaging Using GPUs",
        url       = "10.1371/journal.pone.0061892",
        volume       = "8",
        howpublished       = "23658616",
        journal       = "PLoS ONE",
        year       = "2013",
        number       = "4",
        author      = "Mois\'{e}s Hern\'{a}ndez and Gin\'{e}s D. Guerrero and Jos\'{e} M. Cecilia and Jos\'{e} M. Garc\'{\i}a and Alberto Inuggi and Saad Jbabdi and Timothy E.J. Behrens and Stamatios N. Sotiropoulos",
    }
  @article{72980:2907592,
        year       = "2017",
        title       = "Diffusion MRI Anisotropy : Modeling , Analysis and Interpretation To cite this version : HAL Id : hal-01468675 Diffusion MRI Anisotropy : Modeling , Analysis and Interpretation",
        author      = "Rutger Fick and Marco Pizzolato and Demian Wassermann and Rachid Deriche and Rutger Fick and Marco Pizzolato and Demian Wassermann and Rachid Deriche",
    }
  @article{72980:2907593,
        title       = "Human and Monkey Ventral Prefrontal Fibers Use the Same Organizational Principles to Reach Their Targets: Tracing versus Tractography",
        url       = "10.1523/JNEUROSCI.2457-12.2013; http://www.jneurosci.org/cgi/doi/10.1523/JNEUROSCI.2457-12.2013",
        howpublished       = "23407972",
        pages       = "NIHMS150003",
        journal       = "Journal of Neuroscience",
        year       = "2013",
        number       = "7",
        volume       = "33",
        url       = "10.1523/JNEUROSCI.2457-12.2013; http://www.jneurosci.org/cgi/doi/10.1523/JNEUROSCI.2457-12.2013",
        pages       = "3190",
        author      = "S.  Jbabdi and J. F. Lehman and S. N. Haber and T. E. Behrens",
    }
  @article{72980:2907594,
        pages       = "1",
        title       = "No Title",
    }
  @article{72980:2907595,
        title       = "AxCaliber: A method for measuring axon diameter distribution from diffusion MRI",
        howpublished       = "18506799",
        pages       = "15334406",
        journal       = "Magnetic Resonance in Medicine",
        year       = "2008",
        number       = "6",
        volume       = "59",
        author      = "Yaniv Assaf and Tamar Blumenfeld-Katzir and Yossi Yovel and Peter J. Basser",
    }
  @book{72980:2907596,
        year       = "2009",
        title       = "Validation Methods for Diffusion Weighted Magnetic Resonance Imaging in Brain White Matter",
        author      = "Els Fieremans",
    }
  @article{72980:2907597,
        title       = "Fast and Accurate Estimation of the HARDI Signal in Diffusion MRI Using a Nearest-Neighbor Interpolation Approach",
        publisher       = "Elsevier Masson SAS",
        journal       = "Irbm",
        year       = "2017",
        number       = "3",
        volume       = "38",
        url       = "10.1016/j.irbm.2017.04.003; http://dx.doi.org/10.1016/j.irbm.2017.04.003",
        url       = "10.1016/j.irbm.2017.04.003; http://dx.doi.org/10.1016/j.irbm.2017.04.003",
        pages       = "156",
        author      = "I.  Ben Alaya and M.  Jribi and F.  Ghorbel and D.  Sappey-Marinier and T.  Kraiem",
    }
  @article{72980:2907598,
        title       = "Measurement of fiber orientation distributions using high angular resolution diffusion imaging",
        howpublished       = "16161109",
        journal       = "Magnetic Resonance in Medicine",
        year       = "2005",
        number       = "5",
        volume       = "54",
        url       = "10.1002/mrm.20667",
        pages       = "1194",
        author      = "Adam W. Anderson",
    }

  @article{72980:2907600,
        title       = "In vivo observation and biophysical interpretation of time-dependent diffusion in human white matter",
        publisher       = "Elsevier Inc.",
        journal       = "NeuroImage",
        year       = "2016",
        volume       = "129",
        author      = "Els Fieremans and Lauren M. Burcaw and Hong Hsi Lee and Gregory Lemberskiy and Jelle Veraart and Dmitry S. Novikov",
    }
  @article{72980:2907601,
        title       = "Basic principles of diffusion-weighted imaging",
        howpublished       = "12595101",
        journal       = "European Journal of Radiology",
        year       = "2003",
        number       = "3",
        volume       = "45",
        url       = "10.1016/S0720-048X(02)00303-0",
        pages       = "169",
        author      = "Roland Bammer",
    }
  @article{72980:2907602,
        title       = "Design and Validation of Diffusion MRI Models of White Matter",
        url       = "10.3389/fphy.2017.00061; http://journal.frontiersin.org/article/10.3389/fphy.2017.00061/full",
        volume       = "5",
        url       = "10.3389/fphy.2017.00061; http://journal.frontiersin.org/article/10.3389/fphy.2017.00061/full",
        journal       = "Frontiers in Physics",
        year       = "2017",
        number       = "November",
        author      = "Ileana O. Jelescu and Matthew D. Budde",
    }
  @article{72980:2907603,
        title       = "Neural coding : linear models",
        year       = "2004",
        pages       = "1",
        author      = "Sebastian Seung",
    }
  @article{72980:2907604,
        title       = "Direct estimation of the fiber orientation density function from diffusion-weighted MRI data using spherical deconvolution",
        howpublished       = "15528117",
        journal       = "NeuroImage",
        year       = "2004",
        number       = "3",
        volume       = "23",
        url       = "10.1016/j.neuroimage.2004.07.037",
        pages       = "1176",
        author      = "J. Donald Tournier and Fernando Calamante and David G. Gadian and Alan Connelly",
    }
  @article{72980:2907605,
        title       = "Studying the human brain anatomical network via diffusion-weighted MRI and Graph Theory",
        howpublished       = "18272400",
        pages       = "0505185",
        journal       = "NeuroImage",
        year       = "2008",
        number       = "3",
        volume       = "40",
        url       = "10.1016/j.neuroimage.2007.10.060",
        pages       = "1064",
        author      = "Yasser Iturria-Medina and Roberto C. Sotero and Erick J. Canales-Rodr\'{\i}guez and Yasser Alem\'{a}n-G\'{o}mez and Lester Melie-Garc\'{\i}a",
    }
  @article{72980:2907606,
        title       = "A survey on deep learning in medical image analysis",
        howpublished       = "28778026",
        publisher       = "Elsevier B.V.",
        pages       = "1702.05747",
        journal       = "Medical Image Analysis",
        year       = "2017",
        number       = "December 2012",
        volume       = "42",
        url       = "10.1016/j.media.2017.07.005",
        pages       = "60",
        author      = "Geert Litjens and Thijs Kooi and Babak Ehteshami Bejnordi and Arnaud Arindra Adiyoso Setio and Francesco Ciompi and Mohsen Ghafoorian and Jeroen A.W.M. van der Laak and Bram van Ginneken and Clara I. S\'{a}nchez",
    }
  @article{72980:2907607,
        title       = "Simulation of changes in diffusion related to different pathologies at cellular level after traumatic brain injury",
        howpublished       = "26256558",
        journal       = "Magnetic Resonance in Medicine",
        year       = "2016",
        number       = "1",
        volume       = "76",
        url       = "10.1002/mrm.25816",
        pages       = "290",
        author      = "Mu Lin and Hongjian He and Giovanni Schifitto and Jianhui Zhong",
    }


  @article{72980:2907610,
        title       = "Diffusion-weighted imaging in cancer: Physical foundations and applications of restriction spectrum imaging",
        howpublished       = "25183788",
        journal       = "Cancer Research",
        year       = "2014",
        number       = "17",
        volume       = "74",
        url       = "10.1158/0008-5472.CAN-13-3534",
        pages       = "4638",
        author      = "Nathan S. White and Carrie R. McDonald and Niky Farid and Josh Kuperman and David Karow and Natalie M. Schenker-Ahmed and Hauke Bartsch and Rebecca Rakow-Penner and Dominic Holland and Ahmed Shabaik and Atle Bj\ensuremath{\varnothing }rnerud and Tuva Hope and Jona Hattangadi-Gluth and Michael Liss and J. Kellogg Parsons and Clark C. Chen and Steve Raman and Daniel Margolis and Robert E. Reiter and Leonard Marks and Santosh Kesari and Arno J. Mundt and Christopher J. Kaine and Bob S. Carter and William G. Bradley and Anders M. Dale",
    }
  @article{72980:2907611,
        title       = "Monte-Carlo Simulation of Particle Diffusion in Various Geometries and Application to Chemistry and Biology",
        journal       = "Theory and Applications of Monte Carlo Simulations",
        year       = "2013",
        pages       = "193",
        author      = "Ianik Plante and Francis a Cucinotta",
    }
  @article{72980:2907612,
        title       = "Histological validation of diffusion MRI fiber orientation distributions and dispersion",
        howpublished       = "29074279",
        publisher       = "Elsevier Inc.",
        journal       = "NeuroImage",
        year       = "2018",
        volume       = "165",
        url       = "10.1016/j.neuroimage.2017.10.046; https://doi.org/10.1016/j.neuroimage.2017.10.046",
        url       = "10.1016/j.neuroimage.2017.10.046; https://doi.org/10.1016/j.neuroimage.2017.10.046",
        pages       = "200",
        author      = "Kurt G. Schilling and Vaibhav Janve and Yurui Gao and Iwona Stepniewska and Bennett A. Landman and Adam W. Anderson",
    }
  @article{72980:2907613,
        title       = "Contrast and stability of the axon diameter index from microstructure imaging with diffusion MRI",
        howpublished       = "23023798",
        journal       = "Magnetic Resonance in Medicine",
        year       = "2013",
        number       = "3",
        volume       = "70",
        url       = "10.1002/mrm.24501",
        pages       = "711",
        author      = "Tim B. Dyrby and Lise V. Sagaard and Matt G. Hall and Maurice Ptito and Daniel C. Alexander",
    }
  @article{72980:2907614,
        title       = "Random walks with barriers",
        url       = "10.1038/nphys1936; http://dx.doi.org/10.1038/nphys1936",
        howpublished       = "21686083",
        publisher       = "Nature Publishing Group",
        pages       = "1004.2701",
        journal       = "Nature Physics",
        year       = "2011",
        number       = "6",
        volume       = "7",
        url       = "10.1038/nphys1936; http://dx.doi.org/10.1038/nphys1936",
        pages       = "508",
        author      = "Dmitry S. Novikov and Els Fieremans and Jens H. Jensen and Joseph A. Helpern",
    }
  @article{72980:2907716,
        title       = "COMMIT: Convex optimization modeling for microstructure informed tractography",
        howpublished       = "25167548",
        journal       = "IEEE Transactions on Medical Imaging",
        year       = "2015",
        number       = "1",
        volume       = "34",
        url       = "10.1109/TMI.2014.2352414",
        pages       = "246",
        author      = "Alessandro Daducci and Alessandro Dal Pal\`{u} and Alia Lemkaddem and Jean Philippe Thiran",
    }
  @article{72980:2907853,
        title       = "Mechanisms of neuronal dysfunction and degeneration in multiple sclerosis",
        volume       = "93",
        journal       = "Progress in neurobiology",
        year       = "2011",
        pages       = "1",
        number       = "1",
        author      = "R Dutta and B D Trapp",
    }
  @article{72980:2907872,
        title       = "Axonal changes in chronic demyelinated cervical spinal cord plaques",
        howpublished       = "10648438",
        journal       = "Brain",
        year       = "2000",
        volume       = "123",
        url       = "10.1093/brain/123.2.308",
        pages       = "308",
        author      = "G\'{a}bor Lovas and N\'{o}ra Szil\'{a}gyi and Katalin Majt\'{e}nyi and Mikl\'{o}s Palkovits and S\'{a}muel Komoly",
    }
  @article{Trapp1998,
	author = {Trapp, Bruce D. and Peterson, John and Ransohoff, Richard M. and Rudick, Richard and M{\"{o}}rk, Sverre and B{\"{o}}, Lars},
	doi = {10.1056/NEJM199801293380502},
	isbn = {0028-4793 (Print)},
	issn = {0028-4793},
	journal = {New England Journal of Medicine},
	number = {5},
	pages = {278--285},
	pmid = {9445407},
	title = {{Axonal Transection in the Lesions of Multiple Sclerosis}},
	url = {http://www.nejm.org/doi/abs/10.1056/NEJM199801293380502},
	volume = {338},
	year = {1998}
	}
	@INPROCEEDINGS{Deriche1,
	author={G. Sanguinetti and R. Deriche},
	booktitle={2014 IEEE 11th International Symposium on Biomedical Imaging (ISBI)},
	title={Mapping average axon diameters under long diffusion time},
	year={2014},
	volume={},
	number={},
	pages={242-245},
	ISSN={1945-7928},
	month={April},
	}
	
	@article{RAFFELT,
	title = "Apparent Fibre Density: A novel measure for the analysis of diffusion-weighted magnetic resonance images",
	journal = "NeuroImage",
	volume = "59",
	number = "4",
	pages = "3976 - 3994",
	year = "2012",
	issn = "1053-8119",
	doi = "https://doi.org/10.1016/j.neuroimage.2011.10.045",
	author = "David Raffelt and J.-Donald Tournier and Stephen Rose and Gerard R. Ridgway and Robert Henderson and Stuart Crozier and Olivier Salvado and Alan Connelly",
	}
	
	@inproceedings{Agarwal:2001,
 	author = {Agarwal, Pankaj K. and de Berg, Mark and Gudmundsson, Joachim and Hammar, Mikael and Haverkort, Herman J.},
 	title = {Box-trees and R-trees with Near-optimal Query Time},
 	booktitle = {Proceedings of the Seventeenth Annual Symposium on Computational Geometry},
 	series = {SCG '01},
 	year = {2001},
 	isbn = {1-58113-357-X},
 	location = {Medford, Massachusetts, USA},
 	pages = {124--133},
 	numpages = {10},
 	url = {http://doi.acm.org/10.1145/378583.378645},
 	doi = {10.1145/378583.378645},
 	acmid = {378645},
 	publisher = {ACM},
 	address = {New York, NY, USA},
	}

    @article{Hrabe2004,
    	author = {Hrabe, Jan and Hrabĕtov{\'{a}}, Sabina and Segeth, Karel},
    	doi = {10.1529/biophysj.103.039495},
    	issn = {00063495},
    	journal = {Biophys. J.},
    	month = {sep},
    	number = {3},
    	pages = {1606--1617},
    	pmid = {15345540},
    	title = {{A Model of Effective Diffusion and Tortuosity in the Extracellular Space of the Brain}},
    	url = {http://www.ncbi.nlm.nih.gov/pubmed/15345540 http://www.pubmedcentral.nih.gov/articlerender.fcgi?artid=PMC1304566 http://linkinghub.elsevier.com/retrieve/pii/S0006349504736425},
    	volume = {87},
    	year = {2004}
    }
    @article{Benjamini2016,
    	author = {Benjamini, Dan and Komlosh, Michal E. and Holtzclaw, Lynne A. and Nevo, Uri and Basser, Peter J.},
    	doi = {10.1016/j.neuroimage.2016.04.052},
    	file = {:Users/david/Library/Application Support/Mendeley Desktop/Downloaded/1-s2.0-S1053811916300921-main(1).pdf:pdf},
    	issn = {10538119},
    	journal = {Neuroimage},
    	pages = {333--344},
    	title = {{White matter microstructure from nonparametric axon diameter distribution mapping}},
    	volume = {135},
    	year = {2016}
    }
    @article{Zhang2011,
    	author = {Zhang, Hui and Hubbard, Penny L and Parker, Geoff J M and Alexander, Daniel C},
    	doi = {10.1016/j.neuroimage.2011.01.084},
    	issn = {1095-9572},
    	journal = {Neuroimage},
    	keywords = {Adult,Algorithms,Anisotropy,Axons,Axons: physiology,Axons: ultrastructure,Brain,Brain: anatomy {\&} histology,Brain: cytology,Computer Simulation,Diffusion Magnetic Resonance Imaging,Female,Humans,Image Processing, Computer-Assisted,Male,Middle Aged,Models, Neurological},
    	month = {jun},
    	number = {3},
    	pages = {1301--15},
    	pmid = {21316474},
    	title = {{Axon diameter mapping in the presence of orientation dispersion with diffusion MRI.}},
    	url = {http://www.ncbi.nlm.nih.gov/pubmed/21316474},
    	volume = {56},
    	year = {2011}
    }
   
@article{Garyfallidis2014,
author = {Garyfallidis, Eleftherios and Brett, Matthew and Amirbekian, Bagrat and Rokem, Ariel and van der Walt, Stefan and Descoteaux, Maxime and Nimmo-Smith, Ian},
doi = {10.3389/fninf.2014.00008},
isbn = {1662-5196},
issn = {1662-5196},
journal = {Frontiers in Neuroinformatics},
pmid = {24600385},
title = {{Dipy, a library for the analysis of diffusion MRI data}},
url = {http://journal.frontiersin.org/article/10.3389/fninf.2014.00008/abstract},
volume = {8},
year = {2014}
}

@article{Ginsburger2018,
author = {Ginsburger, K{\'{e}}vin and Poupon, Fabrice and Beaujoin, Justine and Estournet, Delphine and Matuschke, Felix and Mangin, Jean-Fran{\c{c}}ois and Axer, Markus and Poupon, Cyril},
doi = {10.3389/fphy.2018.00012},
journal = {Frontiers in Physics},
title = {{Improving the Realism of White Matter Numerical Phantoms: A Step toward a Better Understanding of the Influence of Structural Disorders in Diffusion MRI}},
volume = {6},
year = {2018}
}

@article{Gaythan,
author = {Rensonnet, Ga{\"{e}}tan and Scherrer, Beno{\^{i}}t and Warfield, Simon K. and Macq, Beno{\^{i}}t and Taquet, Maxime},
doi = {10.1002/mrm.26832},
issn = {15222594},
journal = {Magnetic Resonance in Medicine},
keywords = {Monte Carlo simulations,crossing fascicles,diffusion-weighted MRI,superposition approximation,tissue microstructure},
number = {4},
pages = {2332--2345},
title = {{Assessing the validity of the approximation of diffusion-weighted-MRI signals from crossing fascicles by sums of signals from single fascicles}},
volume = {79},
year = {2018}
}

@article{VanGelderen1994,
author = {{Van Gelderen}, P. and {Des Pres}, D. and {Van Zijl}, P. C.M. and Moonen, C. T.W.},
doi = {10.1006/jmrb.1994.1038},
isbn = {1064-1866},
issn = {10641866},
journal = {Journal of Magnetic Resonance, Series B},
number = {3},
pages = {255--260},
pmid = {8019777},
title = {{Evaluation of Restricted Diffusion in Cylinders. Phosphocreatine in Rabbit Leg Muscle}},
volume = {103},
year = {1994}
}

@article{Sexton2014AcceleratedCI,
  title={Accelerated changes in white matter microstructure during aging: a longitudinal diffusion tensor imaging study.},
  author={Claire E. Sexton and Kristine B. Walhovd and Andreas B Storsve and Christian K. Tamnes and Lars T. Westlye and Heidi Johansen-Berg and Anders M. Fjell},
  journal={The Journal of neuroscience : the official journal of the Society for Neuroscience},
  year={2014},
  volume={34 46},
  pages={15425-36}
}

@article{Haninec1986,
author = {Haninec, Pavel},
doi = {10.1007/BF00698791},
issn = {1432-0568},
journal = {Anatomy and Embryology},
month = {jan},
number = {3},
pages = {407--411},
title = {{Undulating course of nerve fibres and bands of Fontana in peripheral nerves of the rat}},
url = {https://doi.org/10.1007/BF00698791},
volume = {174},
year = {1986}
}

@article{Allison-C2004,
author = {Allison C. Bain, David I. Shreiber, David F. Meaney},
doi = {10.1115/1.1632627},
journal = {J. Biomech Eng},
number = {6},
title = {{Modeling of Microstructural Kinematics During Simple Elongation of Central Nervous System Tissue}},
year = {2004}
}
 
@misc{Biomecanic_book, title={Biomechanics of the Nervous System Breig Revisited},
author = {Michael Shacklock}, url={https://www.institutechiro.com/product/biomechanics-nervous-system-breig-revisited/}, year = {2007} ,journal={TIC}}


@incollection{VANVERTH2008541,
address = {Boston},
author = {Verth, James M Van and Bishop, Lars M},
booktitle = {Essential Mathematics for Games and Interactive Applications (Second Edition)},
doi = {https://doi.org/10.1016/B978-0-12-374297-1.50017-9},
edition = {Second Edi},
editor = {Verth, James M Van and Bishop, Lars M},
isbn = {978-0-12-374297-1},
pages = {541--599},
publisher = {Morgan Kaufmann},
title = {{Chapter 12 - Intersection Testing}},
year = {2008}
}

@article{proc-ISMRM-FEM,
  author = {Rafael-Patino, Jonathan and Ramirez-Manzanares, Alonso, and Peña Acevedo, Joaquín and Zhang, Hui},
  title = {Validating Particle Dynamics in Monte Carlo Diffusion Simulation Using the Finite Element Method},
  journal = {Proc. 25th Scientific Meeting of the International Society for Magnetic Resonance in Medicine},
  pages = {1849},
  publisher = {Proc. Intl. Soc. Mag. Reson. Med. 25},
  address = {Honolulu, HI, USA},
  year = {2017}
}

@article{DeSantis2016a,
author = {{De Santis}, Silvia and Jones, Derek K. and Roebroeck, Alard},
doi = {10.1016/j.neuroimage.2016.01.047},
issn = {10959572},
journal = {NeuroImage},
publisher = {Elsevier B.V.},
title = {{Including diffusion time dependence in the extra-axonal space improves in vivo estimates of axonal diameter and density in human white matter}},
url = {http://dx.doi.org/10.1016/j.neuroimage.2016.01.047},
volume = {130},
year = {2016}
}

@article{Ferizi2015,
author  = "Uran Ferizi and Torben Schneider and Thomas Witzel and Lawrence L. Wald and Hui Zhang and Claudia A.M. Wheeler-Kingshott and Daniel C. Alexander",
title   = "White matter compartment models for in vivo diffusion {MRI} at 300 mT/m ",
journal = "NeuroImage",
volume  = "118",
number  = "",
pages   = "468--483",
year    = "2015",
}

@article{RENSONNET2,
author = {Rensonnet, Ga{\"{e}}tan and Scherrer, Beno{\^{i}}t and Girard, Gabriel and Jankovski, Aleksandar and Warfield, Simon K and Macq, Beno{\^{i}}t and Thiran, Jean-Philippe and Taquet, Maxime},
doi = {https://doi.org/10.1016/j.neuroimage.2018.09.076},
issn = {1053-8119},
journal = {NeuroImage},
keywords = { Microstructure fingerprinting, Monte Carlo simulations, Sparse optimization, Tissue microstructure,Diffusion-weighted magnetic resonance imaging},
pages = {964--980},
title = {{Towards microstructure fingerprinting: Estimation of tissue properties from a dictionary of Monte Carlo diffusion MRI simulations}},
url = {http://www.sciencedirect.com/science/article/pii/S1053811918319487},
volume = {184},
year = {2019}
}

@article{Nilsson2017,
author = {Nilsson, Markus and Lasi{\v{c}}, Samo and Drobnjak, Ivana and Topgaard, Daniel and Westin, Carl Fredrik},
doi = {10.1002/nbm.3711},
isbn = {1099-1492 (Electronic)
0952-3480 (Linking)},
issn = {10991492},
journal = {NMR in Biomedicine},
keywords = {Axon diameter,diffusion imaging,double diffusion encoding,microstructure,oscillating diffusion encoding,q-trajectory encoding,resolution limit,single diffusion encoding},
pmid = {28318071},
title = {{Resolution limit of cylinder diameter estimation by diffusion MRI: The impact of gradient waveform and orientation dispersion}},
year = {2017}
}

@article{PGSE,
author = {Stejskal, E O and Tanner, J E},
doi = {10.1063/1.1695690},
journal = {The Journal of Chemical Physics},
number = {1},
pages = {288--292},
title = {{Spin Diffusion Measurements: Spin Echoes in the Presence of a Time‐Dependent Field Gradient}},
url = {https://doi.org/10.1063/1.1695690},
volume = {42},
year = {1965}
}

@article{JanSamo,
        archivePrefix = {arXiv},
        arxivId = {1903.04536},
        doi = {1903.04536},
        journal = {arXiv},
        title       = "Time-dependent diffusion in undulating structures: Impact on axon diameter estimation.",
        year       = "2019",
        eprint = {1903.04536},
        url       = "https://arxiv.org/abs/1903.04536",
        author      = "Jan Brabec and Samo Lasic and Markus Nilsson",
}
